# Supplementary material for: Fe-Doped Carbon Quantum Dots with Magneto-Fluorescent Dual Modality for Fluorescence and Magnetic Resonance Readouts
Source: Sensors (Basel). 2026 Apr 9;26(8):2310. doi: 10.3390/s26082310 (PMC13119795; doi:10.3390/s26082310)
Supplement: Supplementary file 1 [file sensors-26-02310-s001.zip]

Archive with 1 entries (1 files):
- sensors-4222648-supplementary.pdf
